# Supplementary material for: Relationship between changes in the public health nurses’ workforce and the empirical Bayes estimates of standardized mortality ratio: a longitudinal ecological study of municipalities in Japan
Source: BMC Health Serv Res. 2023 Mar 17;23:266. doi: 10.1186/s12913-023-09273-2 (PMC10022064; doi:10.1186/s12913-023-09273-2)
Supplement: Supplementary file 2 — Additional file 2: Table S1. All PHN models without random effects by prefecture (n = 1601). Results of analysis using a no-intercept linear model without random effect by the prefecture to compare with the AIC of the model with random effect in Table 4. [file 12913_2023_9273_MOESM2_ESM.xlsx]

## Sheet: Additionalfile2
Additional file 2.
Table S1: All PHN model without random effects by prefecture (n=1601)
	Changes of PHNs (2015-2010)
	All PHN model
Variables of change (2015-2010)	All PHNsb
	Coefc	P-value	[AIC]
EBSMRs in malesa
All causes of death	-3.31856	<0.001	11076.1
Malignant neoplasms	-3.12405	<0.001	11371.4
Heart disease in males	-2.06656	0.042	13177.7
Cerebrovascular disease	-8.00852	<0.001	14465.2
EBSMRs in femalesa
All causes of death	-1.67296	0.001	11022.4
Malignant neoplasms	-0.201417	0.725	11341.8
Heart disease	-3.67177	<0.001	13259.5
Cerebrovascular disease	-7.79479	<0.001	14517.1
AIC, Akaike's information criterion; Coef, coefficient; EBSMR, empirical Bayes estimate
of standardized mortality ratio; PHN, public health nurse
a Dependent variables
b Per 100,000 population (logarithmic transformed)
c Coefficients are adjusted for fixed effects by change of the number of population
(logarithmic transformed) and health care resources per 100,000 population (2015-2010):
physicians, medical clinics, general hospitals in a secondary health care area, and welfare
facilities for the elderly requiring long-term care
