# Supplementary material for: Relationship between changes in the public health nurses’ workforce and the empirical Bayes estimates of standardized mortality ratio: a longitudinal ecological study of municipalities in Japan
Source: BMC Health Serv Res. 2023 Mar 17;23:266. doi: 10.1186/s12913-023-09273-2 (PMC10022064; doi:10.1186/s12913-023-09273-2)
Supplement: Supplementary file 3 — Additional file 3: Table S2. q-values (the adjusted p-value controlling for false discovery rate using the Benjamini–Hochberg procedure). Results for the q-values, which is the adjusted p-value controlling for false discovery rate using the Benjamini–Hochberg procedure to examine the issue of multiplicity of tests. [file 12913_2023_9273_MOESM3_ESM.xlsx]

## Sheet: Additionalfile3
Additional file 3.
Table S2: q-values (the adjusted p-value controlling for false discovery rate using the Benjamini-Hochberg procedure)
	All PHN model								Full-time and part-time PHN model
	All municipalities			Population<10,000		Population ≥10,000			All municipalities
Variables of change (2015-2010)	(n=1601)			(n=470)		(n=1131)			(n=1601)
	All PHNsb			All PHNsb		All PHNsb			Full-time PHNsb		Part-time PHNsb
	Coefc	q-value		Coefc	q-value	Coefc	q-value		Coefc	q-value	Coefc	q-value
EBSMRs in malesa
All causes of death	-0.995876	0.033936		-1.80794	0.018198	-0.999092	0.103676		-0.97652	0.02076	0.064598	0.727853
Malignant neoplasms	-0.893895	0.085688		-2.4098	0.018198	0.021233	0.966341		-0.846715	0.075638	-0.180709	0.727853
Heart disease in males	0.793501	0.372788		1.60734	0.371063	-0.381757	0.901733		0.463692	0.558128	-0.146081	0.727853
Cerebrovascular disease	-0.966833	0.372788		-2.17679	0.371063	-2.21233	0.130878		-0.812343	0.555795	1.04162	0.198988
EBSMRs in femalesa
All causes of death	-0.379789	0.415833		-0.958511	0.455009	-0.313464	0.535875		-0.057389	0.894137	0.064515	0.93008
Malignant neoplasms	0.705686	0.415833		-0.133732	0.90568	0.878726	0.405352		1.31542	0.035036	-0.350089	0.4128
Heart disease	-0.756876	0.415833		-1.82739	0.455009	-0.905659	0.468763		-0.741851	0.754664	-0.039087	0.93008
Cerebrovascular disease	-1.10714	0.415833		-2.56829	0.455009	-1.53046	0.405352		-0.406415	0.894137	0.701747	0.4128
Coef, coefficient; EBSMR, empirical Bayes estimate of standardized mortality ratio; PHN, public health nurse
a Dependent variables
b Per 100,000 population (logarithmic transformed)
c Coefficients are adjusted for random effects by prefecture and fixed effects by change of the number of population (logarithmic
transformed) and health care resources per 100,000 population (2015-2010): physicians, medical clinics, general hospitals in a
secondary health care area, and welfare facilities for the elderly requiring long-term care
