# Supplementary material for: Relationship between changes in the public health nurses’ workforce and the empirical Bayes estimates of standardized mortality ratio: a longitudinal ecological study of municipalities in Japan
Source: BMC Health Serv Res. 2023 Mar 17;23:266. doi: 10.1186/s12913-023-09273-2 (PMC10022064; doi:10.1186/s12913-023-09273-2)
Supplement: Supplementary file 4 — Additional file 4: Table S3. Stratified analysis of full-time and part-time PHN model by baseline EBSMRs (n = 1601). Results of the stratified analysis, which is divided by EBSMR less than 100 and more than 100 using full-time and part-time PHN models rather than all PHN models. [file 12913_2023_9273_MOESM4_ESM.xlsx]

## Sheet: Additionalfile4
Additional file 4.
Table S3: Stratified analysis of full-time and part-time PHN model by baseline EBSMRs (n=1601)
	EBSMR<100						EBSMR ≥100
Variables of change (2015-2010)		Full-time PHNsb		Part-time PHNsb				Full-time PHNsb		Part-time PHNsb
	(n)	Coefc	P-value	Coefc	P-value		(n)	Coefc	P-value	Coefc	P-value
EBSMRs in malesa
All causes of death	780	0.043751	0.919827	0.157475	0.411941		821	-1.43388	0.003075	-0.2883	0.326616
Malignant neoplasms	960	0.241373	0.656819	-0.105561	0.687212		641	-1.39979	0.009262	-0.610224	0.050397
Heart disease in males	745	1.31319	0.120347	-0.477594	0.282047		856	-1.26428	0.313869	0.14746	0.826501
Cerebrovascular disease	755	1.08977	0.306131	0.496426	0.38442		846	-1.5374	0.285661	0.313222	0.681519
EBSMRs in femalesa
All causes of death	844	-0.619615	0.224446	-0.272025	0.257215		757	0.043609	0.947987	0.360548	0.386919
Malignant neoplasms	1120	0.702676	0.22413	-0.177963	0.520844		481	0.542596	0.466253	-0.43317	0.39658
Heart disease	800	-1.60532	0.099239	-0.032806	0.948116		801	-0.927712	0.490655	-0.07434	0.920675
Cerebrovascular disease	808	-0.63752	0.547087	0.255628	0.669297		793	0.790278	0.632633	0.871473	0.28946
AIC, Akaike's information criterion; Coef, coefficient; EBSMR, empirical Bayes estimate of standardized mortality ratio; PHN, public health nurse
a Dependent variables
b Per 100,000 population (logarithmic transformed)
c Coefficients are adjusted for random effects by prefecture and fixed effects by change of the number of population (logarithmic transformed) and health care
resources per 100,000 population (2015-2010): physicians, medical clinics, general hospitals in a secondary health care area, and welfare facilities for the
elderly requiring long-term care
